# Supplementary material for: An Oily Fish Diet Improves Subclinical Inflammation in People at High Cardiovascular Risk: A Randomized Controlled Study
Source: Molecules. 2021 Jun 2;26(11):3369. doi: 10.3390/molecules26113369 (PMC8199776; doi:10.3390/molecules26113369)
Supplement: Supplementary file 1 [file molecules-26-03369-s001.zip]

Archive with 1 entries (1 files):
- molecules-1214617-supplementary.pdf
